# Supplementary material for: Phylogeographic, genomic, and meropenem susceptibility analysis of Burkholderia ubonensis
Source: PLoS Negl Trop Dis. 2017 Sep 14;11(9):e0005928. doi: 10.1371/journal.pntd.0005928 (PMC5614643; doi:10.1371/journal.pntd.0005928)
Supplement: S1 Table — (XLSX) [file pntd.0005928.s002.xlsx]

## Sheet: S1 Table. Price et al., 2017
S1 Table. Summary of Burkholderia ubonensis isolates, sampling sites, accession numbers, genotyping and genomic information, and meropenem Etest results
Isolate	Environmental origin	Year	B. pseudomallei scheme ST*	B. cepacia complex scheme ST†	Sample ID	GenBank or SRA ID	No. contigs	X coverage	MP Etest result (ug/mL)	%GC	Lipopolysaccharide cluster type	Genome reference
A21a	Balimo, Papua New Guinea	2008	1069	1120	Soil #146	MTJZ00000000	65	50.18	ND	67.2	Novel (type strain: A21)	This study
Bp8955	Juncos, Puerto Rico	2017	N/A	1340	Soil #155	SRR5930956	65	52	>32	66.8	Novel (type strain: MSMB1591)	This study
Bp8958	Ceiba, Puerto Rico	2017	N/A	1341	Soil #156	SRR5930955	68	53	>32	66.8	Novel (type strain: MSMB1591)	This study
Bp8960	Ceiba, Puerto Rico	2017	N/A	1341	Soil #157	SRR5930958	59	47	>32	67.2	Novel (type strain: MSMB1591)	This study
Bp8961	Barceloneta, Puerto Rico	2017	N/A	1341	Soil #158	SRR5930957	66	67	>32	66.7	Novel (type strain: MSMB1591)	This study
Bp8962	Ceiba, Puerto Rico	2017	N/A	1341	Soil #159	SRR5930960	67	48	>32	66.8	Novel (type strain: MSMB1591)	This study
Bp8964	Ceiba, Puerto Rico	2017	N/A	1341	Soil #160	SRR5930959	67	46	>32	67.1	Novel (type strain: MSMB1591)	This study
BDU12	Badu Island, Torres Strait, Australia	2011	1238	1142	Soil #148	SRR1956457	92	66.79	ND	66.9	Novel (type strain: BDU12)	Sahl et al. 2016 mBio 7(5):e00846-16
BDU14	Badu Island, Torres Strait, Australia	2011	1223	1121	Soil #147	SRR1956455	90	77.7	ND	67	Novel (type strain: BDU14)	Sahl et al. 2016 mBio 7(5):e00846-16
BDU9	Badu Island, Torres Strait, Australia	2011	1222	1122	Soil #154	SRR1956454	43	88.48	8-12	67.2	Novel (type strain: BDU9)	Sahl et al. 2016 mBio 7(5):e00846-16
INT1-BP158	Ubon Ratchathani, Thailand	2007	N/A	1155	Soil #149	SRR1956438	62	39.55	6	67.1	Novel (type strain: INT1-BP158)	Sahl et al. 2016 mBio 7(5):e00846-16
INT1-BP274	Ubon Ratchathani, Thailand	2007	N/A	1155	Soil #149	SRR1956439	62	58.1	8	67.1	Novel (type strain: INT1-BP158)	Sahl et al. 2016 mBio 7(5):e00846-16
INT1-BP31	Ubon Ratchathani, Thailand	2007	N/A	1155	Soil #149	SRR1956437	65	40.32	8	67.1	Novel (type strain: INT1-BP158)	Sahl et al. 2016 mBio 7(5):e00846-16
MSMB0011	Rural Darwin, Northern Territory, Australia	2003	1086	1143	Water #13	SRR1956345	36	108.63	ND	67.4	Novel (type strain: BDU14)	Sahl et al. 2016 mBio 7(5):e00846-16
MSMB0019	Darwin, Northern Territory, Australia	2003	1261	1123	Water #2	SRR1956245	53	51.94	ND	67.4	Novel (type strain: A21)	Sahl et al. 2016 mBio 7(5):e00846-16
MSMB0022b	Darwin, Northern Territory, Australia	2001	1058	1129	Soil #136	NZ_CP009488, NZ_CP009487, NZ_CP009486	3 (reference genome)	N/A	ND	67.3	Novel (type strain: MSMB0022)	Johnson et al., 2015 Genome Announc 3(2):e00159-15
MSMB0054	Rural Darwin, Northern Territory, Australia	2006	1064	1124	Soil #33	MEAR00000000	65	68.26	ND	67.2	Novel (type strain: MSMB0054)	This study
MSMB0063	Darwin, Northern Territory, Australia	2006	1067	1144	Soil #22	MEAS00000000	99	20.82	ND	67.1	Novel (type strain: MSMB0063)	This study
MSMB0083	Rural Darwin, Northern Territory, Australia	2006	1082	1125	Soil #23	MEAT00000000	53	85.16	ND	67.3	Novel (type strain: MSMB0083)	This study
MSMB0103	Darwin, Northern Territory, Australia	2006	1081	1126	Soil #121	MEAU00000000	99	28.6	ND	67.1	Novel (type strain: MSMB0103)	This study
MSMB0106	Darwin, Northern Territory, Australia	2006	1062	1274	Soil #123	MEAV00000000	384	21.82	ND	66.7	B	This study
MSMB0108	Rural Darwin, Northern Territory, Australia	2006	1077	1139	Soil #122	MEAW00000000	171	31.02	ND	66.7	Novel (type strain: BDU14)	This study
MSMB0112	Rural Darwin, Northern Territory, Australia	2003	1073	1127	Water #7	SRR1956091	84	35.81	ND	67.2	B	Sahl et al. 2016 mBio 7(5):e00846-16
MSMB0113	Rural Darwin, Northern Territory, Australia	2003	1076	1128	Water #14	MEAX00000000	65	25.33	ND	67.3	Novel (type strain: A21)	This study
MSMB0116	Rural Darwin, Northern Territory, Australia	2003	1073	1127	Water #7	MEAY00000000	57	88.05	ND	67.2	B	This study
MSMB0145	Darwin, Northern Territory, Australia	2006	1063	1130	Soil #25	MEAZ00000000	353	17.38	ND	66.8	Novel (type strain: MSMB1137)	This study
MSMB0166	Katherine, Northern Territory, Australia	2004	1059	1149	Soil #111	MEBA00000000	128	86.94	ND	67.2	B	This study
MSMB0169	Rural Darwin, Northern Territory, Australia	2004	1150	1131	Soil #110	MEBB00000000	570	13.99	ND	66.5	Novel (type strain: MSMB0063)	This study
MSMB0170	Rural Darwin, Northern Territory, Australia	2004	1065	1132	Soil #109	MEBC00000000	60	129.03	ND	67.2	B	This study
MSMB0177	Rural Darwin, Northern Territory, Australia	2004	1079	1150	Water #9	MEBD00000000	200	16.79	ND	67.2	Novel (type strain: MSMB2123)	This study
MSMB0245	Darwin, Northern Territory, Australia	2007	1068	1133	Soil #32	MEBE00000000	71	31.04	ND	67.2	Novel (type strain: MSMB0063)	This study
MSMB0258b	Rural Darwin, Northern Territory, Australia	2006	1080	1151	Soil #24	MEBF00000000	64	91.19	ND	67.2	B	This study
MSMB0268a	Rural Darwin, Northern Territory, Australia	2004	1072	1152	Soil #31	MEBG00000000	86	92.09	ND	67	Novel (type strain: MSMB0268a)	This study
MSMB0312a	Rural Darwin, Northern Territory, Australia	2011	1078	1134	Soil #120	MEBH00000000	70	26.54	ND	67.3	Novel (type strain: BDU14)	This study
MSMB0609	Rural Darwin, Northern Territory, Australia	2010	1184	1135	Water #10	SRR1956263	35	58.32	ND	67.3	Novel (type strain: MSMB0609)	Sahl et al. 2016 mBio 7(5):e00846-16
MSMB0668	Rural Darwin, Northern Territory, Australia	2010	1067	1144	Water #4	MEBI00000000	61	69.23	ND	67.1	Novel (type strain: MSMB0063)	This study
MSMB0671b	Top End rural region, Northern Territory, Australia	2004	1071	1136	Soil #113	MEBJ00000000	42	58.5	ND	67.3	Novel (type strain: MSMB0063)	This study
MSMB0673	Rural Darwin, Northern Territory, Australia	2003	1060	1137	Water #8	MEBK00000000	44	86.25	ND	67.3	Novel (type strain: MSMB0063)	This study
MSMB0677	Darwin, Northern Territory, Australia	2006	1061	1138	Soil #26	MEBL00000000	126	45.24	ND	67	Novel (type strain: MSMB0022)	This study
MSMB0678	Darwin, Northern Territory, Australia	2006	1061	1138	Soil #26	MEBM00000000	173	23.31	ND	67	Novel (type strain: MSMB0022)	This study
MSMB0686	Rural Darwin, Northern Territory, Australia	2006	1080	1151	Soil #24	MEBN00000000	171	18.21	ND	67.1	B	This study
MSMB0691	Darwin, Northern Territory, Australia	2007	1068	1133	Soil #32	SRR1956278	39	56.23	ND	67.3	Novel (type strain: MSMB0063)	Sahl et al. 2016 mBio 7(5):e00846-16
MSMB0696	Rural Darwin, Northern Territory, Australia	2007	1082	1125	Soil #23	SRR1956279	51	64.42	ND	67.3	Novel (type strain: MSMB0083)	Sahl et al. 2016 mBio 7(5):e00846-16
MSMB0702	Rural Darwin, Northern Territory, Australia	2007	1082	1125	Soil #23	SRR1956280	48	52.39	ND	67.3	Novel (type strain: MSMB0083)	Sahl et al. 2016 mBio 7(5):e00846-16
MSMB0705	Rural Darwin, Northern Territory, Australia	2007	1072	1152	Soil #31	SRR1956281	34	68.86	ND	67.1	Novel (type strain: MSMB0268a)	Sahl et al. 2016 mBio 7(5):e00846-16
MSMB0717	Rural Darwin, Northern Territory, Australia	2006	1082	1125	Soil #23	MEBO00000000	53	198.06	ND	67.3	Novel (type strain: MSMB0083)	This study
MSMB0718	Rural Darwin, Northern Territory, Australia	2006	1082	1125	Soil #23	MECP00000000	68	29.37	ND	67.2	Novel (type strain: MSMB0083)	This study
MSMB0720	Darwin, Northern Territory, Australia	2010	1262	1145	Soil #137	SRR1956283	37	88.93	ND	67.4	Novel (type strain: A21)	Sahl et al. 2016 mBio 7(5):e00846-16
MSMB0728	Darwin, Northern Territory, Australia	2010	1263	1146	Soil #138	SRR1956286	40	112.55	ND	67.3	Novel (type strain: MSMB0022)	Sahl et al. 2016 mBio 7(5):e00846-16
MSMB0742	Darwin, Northern Territory, Australia	2010	1264	1147	Soil #139	SRR1956290	40	79.28	ND	67.3	Novel (type strain: MSMB0742)	Sahl et al. 2016 mBio 7(5):e00846-16
MSMB0746	Darwin, Northern Territory, Australia	2010	1265	1164	Soil #140	SRR1956291	49	82.72	ND	67.3	B	Sahl et al. 2016 mBio 7(5):e00846-16
MSMB0747	Darwin, Northern Territory, Australia	2010	1266	1148	Soil #141	SRR1956292	45	65.1	ND	67.4	Could not genotype	Sahl et al. 2016 mBio 7(5):e00846-16
MSMB0748	Darwin, Northern Territory, Australia	2010	1267	1148	Soil #143	SRR1956293	54	60.57	ND	67.3	Could not genotype	Sahl et al. 2016 mBio 7(5):e00846-16
MSMB0752	Darwin, Northern Territory, Australia	2010	1266	1148	Soil #142	SRR1956295	54	42.78	ND	67.4	Could not genotype	Sahl et al. 2016 mBio 7(5):e00846-16
MSMB0761	Darwin, Northern Territory, Australia	2010	1266	1148	Soil #142	SRR1956299	41	80.67	ND	67.4	Could not genotype	Sahl et al. 2016 mBio 7(5):e00846-16
MSMB0764	Darwin, Northern Territory, Australia	2010	1267	1148	Soil #143	SRR1956300	57	66.47	ND	67.3	Could not genotype	Sahl et al. 2016 mBio 7(5):e00846-16
MSMB0778	Katherine region, Northern Territory, Australia	2010	N/A	1153	Soil #153	SRR1956303	81	58.15	ND	66.7	Novel (type strain: MSMB0268a)	Sahl et al. 2016 mBio 7(5):e00846-16
MSMB0782	Katherine region, Northern Territory, Australia	2010	1269	1157	Soil #48	SRR1956305	75	37.3	6-8	67.3	Novel (type strain: MSMB0782)	Sahl et al. 2016 mBio 7(5):e00846-16
MSMB0783	Katherine region, Northern Territory, Australia	2010	1269	1157	Soil #48	SRR1956480	85	64.65	ND	67.3	Novel (type strain: MSMB0782)	Sahl et al. 2016 mBio 7(5):e00846-16
MSMB0785	Katherine region, Northern Territory, Australia	2010	1270	1154	Soil #153	SRR1956306	58	63.88	ND	67.3	Novel (type strain: BDU12)	Sahl et al. 2016 mBio 7(5):e00846-16
MSMB0788	Katherine region, Northern Territory, Australia	2010	1270	1154	Soil #153	SRR1956307	51	68.62	ND	67.4	Novel (type strain: BDU12)	Sahl et al. 2016 mBio 7(5):e00846-16
MSMB0791	Darwin, Northern Territory, Australia	2010	1271	1156	Soil #144	SRR1956308	35	61.4	ND	67.4	Could not genotype	Sahl et al. 2016 mBio 7(5):e00846-16
MSMB0792	Darwin, Northern Territory, Australia	2010	1271	1156	Soil #144	SRR1956309	35	83.74	ND	67.4	Could not genotype	Sahl et al. 2016 mBio 7(5):e00846-16
MSMB0794	Darwin, Northern Territory, Australia	2010	N/A	1165	Soil #145	SRR1956311	33	60.66	ND	67.3	Novel (type strain: RF32-BP11)	Sahl et al. 2016 mBio 7(5):e00846-16
MSMB0803	Darwin, Northern Territory, Australia	2010	1271	1156	Soil #144	MECO00000000	30	76.38	ND	67.4	Could not genotype	This study
MSMB0818	Rural Darwin, Northern Territory, Australia	2010	1273	1159	Soil #106	SRR1956319	91	55.24	ND	66.9	Novel (type strain: BDU12)	Sahl et al. 2016 mBio 7(5):e00846-16
MSMB0822	Rural Darwin, Northern Territory, Australia	2010	1278	1160	Soil #105	SRR1956320	63	59.99	ND	66.9	Novel (type strain: RF23-BP17)	Sahl et al. 2016 mBio 7(5):e00846-16
MSMB0827	Katherine region, Northern Territory, Australia	2010	1153	1161	Soil #50	SRR1956481	70	110.94	ND	67.1	Novel (type strain: MSMB0827)	Sahl et al. 2016 mBio 7(5):e00846-16
MSMB0834	Katherine, Northern Territory, Australia	2010	1274	1162	Soil #53	SRR1956322	220	34.72	ND	67.1	Could not genotype	Sahl et al. 2016 mBio 7(5):e00846-16
MSMB0842	Darwin, Northern Territory, Australia	2010	N/A	1174	Soil #107	MECN00000000	47	53.65	ND	67.2	Novel (type strain: MSMB1058)	This study
MSMB1058	Darwin, Northern Territory, Australia	2011	N/A	1174	Soil #94	SRR1956106	43	61.47	ND	67.2	Novel (type strain: MSMB1058)	Sahl et al. 2016 mBio 7(5):e00846-16
MSMB1059	Darwin, Northern Territory, Australia	2011	N/A	1174	Soil #94	SRR1956107	46	54.37	ND	67.2	Novel (type strain: MSMB1058)	Sahl et al. 2016 mBio 7(5):e00846-16
MSMB1064	Darwin, Northern Territory, Australia	2011	N/A	1174	Soil #94	SRR1956111	40	52.88	ND	67.2	Novel (type strain: MSMB1058)	Sahl et al. 2016 mBio 7(5):e00846-16
MSMB1065	Darwin, Northern Territory, Australia	2011	N/A	1174	Soil #94	SRR1956112	42	61.08	ND	67.2	Novel (type strain: MSMB1058)	Sahl et al. 2016 mBio 7(5):e00846-16
MSMB1066	Darwin, Northern Territory, Australia	2011	N/A	1174	Soil #94	SRR1956113	34	64.11	ND	67.2	Novel (type strain: MSMB1058)	Sahl et al. 2016 mBio 7(5):e00846-16
MSMB1067	Darwin, Northern Territory, Australia	2011	N/A	1174	Soil #94	SRR1956114	44	47.96	ND	67.2	Novel (type strain: MSMB1058)	Sahl et al. 2016 mBio 7(5):e00846-16
MSMB1069	Rural Darwin, Northern Territory, Australia	2011	1155	1163	Soil #96	SRR1956115	41	89.72	ND	67.2	Novel (type strain: BDU14)	Sahl et al. 2016 mBio 7(5):e00846-16
MSMB1070	Rural Darwin, Northern Territory, Australia	2011	1155	1163	Soil #97	SRR1956116	43	80.09	ND	67.2	Novel (type strain: BDU14)	Sahl et al. 2016 mBio 7(5):e00846-16
MSMB1079	Rural Darwin, Northern Territory, Australia	2011	1156	1182	Soil #97	SRR1956118	48	57.37	ND	67.4	Novel (type strain: MSMB0268a)	Sahl et al. 2016 mBio 7(5):e00846-16
MSMB1080	Darwin, Northern Territory, Australia	2011	N/A	1174	Soil #94	SRR1956119	31	60.46	ND	67.3	Novel (type strain: MSMB1058)	Sahl et al. 2016 mBio 7(5):e00846-16
MSMB1081	Rural Darwin, Northern Territory, Australia	2011	1155	1163	Soil #96	SRR1956120	49	68.72	ND	67.2	Novel (type strain: BDU14)	Sahl et al. 2016 mBio 7(5):e00846-16
MSMB1082	Darwin, Northern Territory, Australia	2011	1157	850	Soil #95	SRR1956121	60	44.72	ND	67.2	Novel (type strain: RF23-BP17)	Sahl et al. 2016 mBio 7(5):e00846-16
MSMB1137	Katherine region, Northern Territory, Australia	2011	N/A	1166	Soil #36	SRR1956123	80	40.23	ND	66.8	Novel (type strain: MSMB1137)	Sahl et al. 2016 mBio 7(5):e00846-16
MSMB1139	Katherine region, Northern Territory, Australia	2011	1159	1167	Soil #38	SRR1956124	83	48.32	ND	67	Novel (type strain: MSMB0083)	Sahl et al. 2016 mBio 7(5):e00846-16
MSMB1140	Katherine region, Northern Territory, Australia	2011	1160	1168	Soil #39	SRR1956125	48	59.01	ND	67.3	Novel (type strain: MSMB2180)	Sahl et al. 2016 mBio 7(5):e00846-16
MSMB1145	Katherine region, Northern Territory, Australia	2011	1161	1169	Soil #39	SRR1956126	40	63.13	ND	67.2	Novel (type strain: INT1-BP158)	Sahl et al. 2016 mBio 7(5):e00846-16
MSMB1157	Katherine region, Northern Territory, Australia	2011	1162	1170	Soil #37	SRR1956127	138	76.42	ND	67	Novel (type strain: MSMB0063)	Sahl et al. 2016 mBio 7(5):e00846-16
MSMB1162	Rural Darwin, Northern Territory, Australia	2011	1163	1171	Soil #35	SRR1956128	74	58.62	>32	67.1	Novel (type strain: MSMB2123)	Sahl et al. 2016 mBio 7(5):e00846-16
MSMB1171	Katherine region, Northern Territory, Australia	2011	N/A	1140	Soil #40	SRR1956130	84	48.23	ND	66.9	Novel (type strain: MSMB2207)	Sahl et al. 2016 mBio 7(5):e00846-16
MSMB1172	Katherine region, Northern Territory, Australia	2011	N/A	1172	Soil #40	SRR1956452	68	46.19	ND	67.1	Novel (type strain: MSMB1172)	Sahl et al. 2016 mBio 7(5):e00846-16
MSMB1173	Katherine region, Northern Territory, Australia	2011	N/A	1173	Soil #40	SRR1956131	88	55.82	ND	66.9	Novel (type strain: MSMB1173)	Sahl et al. 2016 mBio 7(5):e00846-16
MSMB1174	Katherine region, Northern Territory, Australia	2011	N/A	1172	Soil #40	SRR1956132	78	39.58	ND	67	Novel (type strain: MSMB1172)	Sahl et al. 2016 mBio 7(5):e00846-16
MSMB1176	Katherine region, Northern Territory, Australia	2011	N/A	1175	Soil #41	SRR1956133	102	41.58	ND	66.7	Could not genotype	Sahl et al. 2016 mBio 7(5):e00846-16
MSMB1178	Katherine region, Northern Territory, Australia	2011	1036	1176	Soil #41	SRR1956134	51	58.68	ND	67.1	Novel (type strain: MSMB1178)	Sahl et al. 2016 mBio 7(5):e00846-16
MSMB1181	Katherine region, Northern Territory, Australia	2011	1170	1177	Soil #42	SRR1956135	124	63.69	ND	66.9	Novel (type strain: MSMB0063)	Sahl et al. 2016 mBio 7(5):e00846-16
MSMB1183	Katherine region, Northern Territory, Australia	2011	1172	1178	Soil #43	SRR1956136	88	58.45	6	67.1	Novel (type strain: MSMB0268a)	Sahl et al. 2016 mBio 7(5):e00846-16
MSMB1188	Katherine region, Northern Territory, Australia	2011	N/A	1179	Soil #44	SRR1956138	85	48.17	ND	67	Novel (type strain: MSMB0782)	Sahl et al. 2016 mBio 7(5):e00846-16
MSMB1189	Katherine region, Northern Territory, Australia	2011	N/A	1191	Soil #44	SRR1956139	69	73.77	ND	66.8	Novel (type strain: MSMB1189)	Sahl et al. 2016 mBio 7(5):e00846-16
MSMB1206	Rural Darwin, Northern Territory, Australia	2011	N/A	1180	Water #5	SRR1956140	85	50.12	ND	66.8	Novel (type strain: MSMB1206)	Sahl et al. 2016 mBio 7(5):e00846-16
MSMB1212	Rural Darwin, Northern Territory, Australia	2011	N/A	1181	Soil #114	SRR1956141	62	61.36	ND	67.2	Novel (type strain: INT1-BP158)	Sahl et al. 2016 mBio 7(5):e00846-16
MSMB1215	Rural Darwin, Northern Territory, Australia	2011	1328	1199	Soil #115	SRR1956143	44	68.67	2	67.3	Novel (type strain: MSMB2123)	Sahl et al. 2016 mBio 7(5):e00846-16
MSMB1216	Rural Darwin, Northern Territory, Australia	2011	1184	1135	Soil #115	SRR1956144	35	54.88	ND	67.3	Novel (type strain: MSMB0609)	Sahl et al. 2016 mBio 7(5):e00846-16
MSMB1218	Rural Darwin, Northern Territory, Australia	2011	1185	1183	Soil #98	SRR1956145	39	58.01	ND	67.3	Novel (type strain: MSMB2123)	Sahl et al. 2016 mBio 7(5):e00846-16
MSMB1219	Rural Darwin, Northern Territory, Australia	2011	1186	1184	Soil #98	SRR1956146	45	55.27	ND	67.4	Novel (type strain: MSMB1137)	Sahl et al. 2016 mBio 7(5):e00846-16
MSMB1220	Rural Darwin, Northern Territory, Australia	2011	N/A	1185	Soil #98	SRR1956147	52	49.47	ND	67.2	Novel (type strain: INT1-BP158)	Sahl et al. 2016 mBio 7(5):e00846-16
MSMB1221	Rural Darwin, Northern Territory, Australia	2011	1188	1186	Soil #99	SRR1956148	55	62.67	ND	67	Novel (type strain: BDU12)	Sahl et al. 2016 mBio 7(5):e00846-16
MSMB1225	Darwin, Northern Territory, Australia	2011	1189	1187	Soil #100	SRR1956149	43	56.66	ND	67.1	B	Sahl et al. 2016 mBio 7(5):e00846-16
MSMB1264	Darwin, Northern Territory, Australia	2011	N/A	1188	Water #11	SRR1956151	68	50.39	ND	67.2	Novel (type strain: MSMB0103)	Sahl et al. 2016 mBio 7(5):e00846-16
MSMB1273	Darwin, Northern Territory, Australia	2011	N/A	1189	Soil #6	SRR1956153	43	53.22	ND	67.3	Novel (type strain: MSMB1172)	Sahl et al. 2016 mBio 7(5):e00846-16
MSMB1304	Rural Darwin, Northern Territory, Australia	2011	1191	1190	Soil #9	SRR1956048	40	69.79	ND	67.2	Novel (type strain: MSMB1304)	Sahl et al. 2016 mBio 7(5):e00846-16
MSMB1342	Rural Darwin, Northern Territory, Australia	2011	1191	1190	Soil #7	SRR1956058	43	77.46	ND	67.2	Novel (type strain: MSMB1304)	Sahl et al. 2016 mBio 7(5):e00846-16
MSMB1343	Rural Darwin, Northern Territory, Australia	2011	1192	1192	Water #1	SRR1956059	53	75.69	ND	67.4	Novel (type strain: MSMB0063)	Sahl et al. 2016 mBio 7(5):e00846-16
MSMB1345	Rural Darwin, Northern Territory, Australia	2011	1193	1193	Soil #8	SRR1956060	92	55.6	ND	67.1	Novel (type strain: MSMB0268a)	Sahl et al. 2016 mBio 7(5):e00846-16
MSMB1346	Rural Darwin, Northern Territory, Australia	2011	N/A	1194	Soil #10	SRR1956061	42	50.23	ND	67.1	B	Sahl et al. 2016 mBio 7(5):e00846-16
MSMB1466	Darwin, Northern Territory, Australia	2011	N/A	1141	Soil #2	SRR1956332	62	48.89	ND	67.1	Novel (type strain: INT1-BP158)	Sahl et al. 2016 mBio 7(5):e00846-16
MSMB1471	Darwin, Northern Territory, Australia	2011	N/A	1195	Soil #4	SRR1956333	35	68.4	>32	67.3	Novel (type strain: MSMB1471)	Sahl et al. 2016 mBio 7(5):e00846-16
MSMB1472	Darwin, Northern Territory, Australia	2011	1195	1196	Soil #5	SRR1956065	40	69.11	ND	67.4	Novel (type strain: BDU14)	Sahl et al. 2016 mBio 7(5):e00846-16
MSMB1473	Darwin, Northern Territory, Australia	2011	1196	1207	Soil #16	SRR1956066	87	60.53	ND	67	Novel (type strain: MSMB0268a)	Sahl et al. 2016 mBio 7(5):e00846-16
MSMB1488	Darwin, Northern Territory, Australia	2011	1297	1197	Soil #1	SRR1956070	41	64.08	ND	67.4	Novel (type strain: A21)	Sahl et al. 2016 mBio 7(5):e00846-16
MSMB1489	Darwin, Northern Territory, Australia	2011	N/A	1210	Soil #1	SRR1956071	63	51.09	ND	67.3	Novel (type strain: MSMB1172)	Sahl et al. 2016 mBio 7(5):e00846-16
MSMB1490	Rural Darwin, Northern Territory, Australia	2011	1180	1226	Plant #1	SRR1956072	37	65.36	ND	67.4	Novel (type strain: MSMB1137)	Sahl et al. 2016 mBio 7(5):e00846-16
MSMB1507	Darwin, Northern Territory, Australia	2011	1199	1198	Soil #118	SRR1956075	37	127.77	ND	67.4	Novel (type strain: MSMB0063)	Sahl et al. 2016 mBio 7(5):e00846-16
MSMB1508	Darwin, Northern Territory, Australia	2011	N/A	1158	Soil #118	SRR1956076	49	44.58	ND	67.1	Novel (type strain: INT1-BP158)	Sahl et al. 2016 mBio 7(5):e00846-16
MSMB1509	Darwin, Northern Territory, Australia	2011	1199	1198	Soil #119	SRR1956335	40	69.04	ND	67.3	Novel (type strain: MSMB0063)	Sahl et al. 2016 mBio 7(5):e00846-16
MSMB1516	Darwin, Northern Territory, Australia	2011	1201	1200	Soil #116	SRR1956081	84	46.97	ND	67	B	Sahl et al. 2016 mBio 7(5):e00846-16
MSMB1517	Darwin, Northern Territory, Australia	2011	1202	1201	Soil #116	SRR1956082	49	59.48	ND	67.4	Novel (type strain: MSMB1517)	Sahl et al. 2016 mBio 7(5):e00846-16
MSMB1518	Darwin, Northern Territory, Australia	2011	N/A	1202	Soil #116	SRR1956083	50	44.98	ND	67.1	Novel (type strain: INT1-BP158)	Sahl et al. 2016 mBio 7(5):e00846-16
MSMB1519	Darwin, Northern Territory, Australia	2011	1203	1203	Soil #117	SRR1956084	42	44.35	ND	67.3	Novel (type strain: MSMB0103)	Sahl et al. 2016 mBio 7(5):e00846-16
MSMB1520	Darwin, Northern Territory, Australia	2011	1204	1204	Soil #117	SRR1956085	37	63.76	ND	67.5	Novel (type strain: MSMB0022)	Sahl et al. 2016 mBio 7(5):e00846-16
MSMB1530	Darwin, Northern Territory, Australia	2011	1284	1205	Soil #21	SRR1956155	92	54.31	ND	67.1	B	Sahl et al. 2016 mBio 7(5):e00846-16
MSMB1540	Top End rural region, Northern Territory, Australia	2011	1285	1206	Soil #45	SRR1956337	69	65.37	12	67.1	Novel (type strain: BDU12)	Sahl et al. 2016 mBio 7(5):e00846-16
MSMB1559	Darwin, Northern Territory, Australia	2011	1286	1187	Soil #133	SRR1956158	116	56.2	ND	66.9	B	Sahl et al. 2016 mBio 7(5):e00846-16
MSMB1561	Rural Darwin, Northern Territory, Australia	2011	1287	1208	Soil #124	SRR1956159	53	44.68	ND	67.4	Novel (type strain: RF23-BP17)	Sahl et al. 2016 mBio 7(5):e00846-16
MSMB1562	Rural Darwin, Northern Territory, Australia	2011	1288	1209	Soil #126	SRR1956160	79	52.67	ND	67.3	Novel (type strain: MSMB0782)	Sahl et al. 2016 mBio 7(5):e00846-16
MSMB1565	Rural Darwin, Northern Territory, Australia	2011	1082	1125	Soil #126	SRR1955973	51	32.38	ND	67.3	Novel (type strain: MSMB0083)	Sahl et al. 2016 mBio 7(5):e00846-16
MSMB1568	Rural Darwin, Northern Territory, Australia	2011	N/A	1211	Soil #134	SRR1955974	56	29.19	ND	67.1	Novel (type strain: MSMB1173)	Sahl et al. 2016 mBio 7(5):e00846-16
MSMB1585	Rural Darwin, Northern Territory, Australia	2011	N/A	1212	Soil #130	SRR1955976	78	42.32	ND	66.9	Novel (type strain: INT1-BP158)	Sahl et al. 2016 mBio 7(5):e00846-16
MSMB1586	Rural Darwin, Northern Territory, Australia	2011	N/A	1213	Soil #135	SRR1955977	103	36.84	ND	66.9	Novel (type strain: MSMB1586)	Sahl et al. 2016 mBio 7(5):e00846-16
MSMB1591	Katherine region, Northern Territory, Australia	2011	N/A	1214	Water #12	SRR1955979	60	42.75	ND	67.3	Novel (type strain: MSMB1591)	Sahl et al. 2016 mBio 7(5):e00846-16
MSMB1592	Top End rural region, Northern Territory, Australia	2011	N/A	1215	Soil #46	SRR1955980	45	45.13	ND	67.2	Novel (type strain: INT1-BP158)	Sahl et al. 2016 mBio 7(5):e00846-16
MSMB1596	Rural Darwin, Northern Territory, Australia	2011	N/A	1216	Soil #127	SRR1955981	65	44.13	ND	67.2	Novel (type strain: MSMB1173)	Sahl et al. 2016 mBio 7(5):e00846-16
MSMB1598	Rural Darwin, Northern Territory, Australia	2011	N/A	1217	Soil #131	SRR1955982	70	43.42	ND	67	Novel (type strain: MSMB0103)	Sahl et al. 2016 mBio 7(5):e00846-16
MSMB1599	Rural Darwin, Northern Territory, Australia	2011	N/A	1218	Soil #125	SRR1955983	119	19.08	ND	66.7	Novel (type strain: MSMB0103)	Sahl et al. 2016 mBio 7(5):e00846-16
MSMB1600	Rural Darwin, Northern Territory, Australia	2011	N/A	1227	Soil #125	SRR1955984	70	34.12	ND	67.1	Novel (type strain: MSMB0103)	Sahl et al. 2016 mBio 7(5):e00846-16
MSMB1601	Rural Darwin, Northern Territory, Australia	2011	N/A	1219	Soil #129	SRR1955985	61	38.29	ND	67.3	Novel (type strain: INT1-BP158)	Sahl et al. 2016 mBio 7(5):e00846-16
MSMB1603	Darwin, Northern Territory, Australia	2011	1214	1220	Soil #19	SRR1955987	47	32.89	ND	67.4	Novel (type strain: MSMB0782)	Sahl et al. 2016 mBio 7(5):e00846-16
MSMB1605	Darwin, Northern Territory, Australia	2011	1215	1221	Soil #20	SRR1955989	42	47.59	ND	67.4	Novel (type strain: MSMB0063)	Sahl et al. 2016 mBio 7(5):e00846-16
MSMB1607	Rural Darwin, Northern Territory, Australia	2011	1216	1222	Soil #128	SRR1955991	36	58.62	ND	67.4	Novel (type strain: MSMB2123)	Sahl et al. 2016 mBio 7(5):e00846-16
MSMB1608	Rural Darwin, Northern Territory, Australia	2011	N/A	1223	Soil #130	SRR1956161	108	45.13	ND	66.7	Could not genotype	Sahl et al. 2016 mBio 7(5):e00846-16
MSMB1623	Darwin, Northern Territory, Australia	2012	N/A	1224	Soil #11	SRR1955992	46	103.28	16	67.2	Novel (type strain: INT1-BP158)	Sahl et al. 2016 mBio 7(5):e00846-16
MSMB1627	Darwin, Northern Territory, Australia	2011	1218	1225	Soil #3	SRR1955993	53	55.01	ND	67	Novel (type strain: MSMB2105)	Sahl et al. 2016 mBio 7(5):e00846-16
MSMB1628	Darwin, Northern Territory, Australia	2011	1218	1225	Soil #3	SRR1956162	323	66.03	ND	65.1	Novel (type strain: MSMB2105)	Sahl et al. 2016 mBio 7(5):e00846-16
MSMB1629	Darwin, Northern Territory, Australia	2011	1218	1225	Soil #3	SRR1956163	60	68.66	12-16	67	Novel (type strain: MSMB2105)	Sahl et al. 2016 mBio 7(5):e00846-16
MSMB1633	Rural Darwin, Northern Territory, Australia	2012	1219	1228	Soil #102	SRR1955994	78	53.79	ND	67.1	Novel (type strain: MSMB2123)	Sahl et al. 2016 mBio 7(5):e00846-16
MSMB1635	Darwin, Northern Territory, Australia	2011	1290	1229	Soil #12	SRR1956339	58	64.93	ND	67.2	Novel (type strain: MSMB0782)	Sahl et al. 2016 mBio 7(5):e00846-16
MSMB1636	Darwin, Northern Territory, Australia	2011	N/A	1236	Soil #12	SRR1956164	106	50.62	ND	66.9	Novel (type strain: MSMB0103)	Sahl et al. 2016 mBio 7(5):e00846-16
MSMB1637	Darwin, Northern Territory, Australia	2011	1220	1230	Soil #12	SRR1955995	47	51.29	ND	67.5	Novel (type strain: MSMB2105)	Sahl et al. 2016 mBio 7(5):e00846-16
MSMB1639	Darwin, Northern Territory, Australia	2012	1221	1231	Soil #103	SRR1955997	47	46.14	ND	66.7	Novel (type strain: MSMB0022)	Sahl et al. 2016 mBio 7(5):e00846-16
MSMB1791	Rural Darwin, Northern Territory, Australia	2012	N/A	1232	Soil #61	SRR1955998	82	57.39	ND	66.9	Novel (type strain: INT1-BP158)	Sahl et al. 2016 mBio 7(5):e00846-16
MSMB1795	Rural Darwin, Northern Territory, Australia	2012	1224	1233	Soil #84	SRR1956000	49	42.79	ND	66.8	Novel (type strain: MSMB2105)	Sahl et al. 2016 mBio 7(5):e00846-16
MSMB1797	Rural Darwin, Northern Territory, Australia	2012	1225	1234	Soil #62	SRR1956001	85	57.98	ND	67.1	Novel (type strain: MSMB0063)	Sahl et al. 2016 mBio 7(5):e00846-16
MSMB1800	Rural Darwin, Northern Territory, Australia	2012	1226	1235	Soil #82	SRR1956002	43	74.54	ND	67.4	Novel (type strain: MSMB0063)	Sahl et al. 2016 mBio 7(5):e00846-16
MSMB1801	Rural Darwin, Northern Territory, Australia	2012	1150	1131	Soil #54	SRR1956003	105	55.23	ND	67.2	Novel (type strain: MSMB0063)	Sahl et al. 2016 mBio 7(5):e00846-16
MSMB1802	Rural Darwin, Northern Territory, Australia	2012	1181	1239	Soil #60	SRR1956004	41	50.43	ND	67.3	Novel (type strain: MSMB0063)	Sahl et al. 2016 mBio 7(5):e00846-16
MSMB1803	Rural Darwin, Northern Territory, Australia	2012	N/A	1237	Soil #55	SRR1956005	120	28.37	ND	67	Novel (type strain: MSMB0103)	Sahl et al. 2016 mBio 7(5):e00846-16
MSMB1804	Rural Darwin, Northern Territory, Australia	2012	1228	1238	Soil #57	SRR1956006	56	33.34	12	67	Novel (type strain: MSMB0609)	Sahl et al. 2016 mBio 7(5):e00846-16
MSMB1805	Rural Darwin, Northern Territory, Australia	2012	N/A	1212	Soil #55	SRR1956166	85	48.42	ND	66.9	Novel (type strain: INT1-BP158)	Sahl et al. 2016 mBio 7(5):e00846-16
MSMB1806	Rural Darwin, Northern Territory, Australia	2012	1229	1240	Soil #59	SRR1956007	38	53.74	ND	67.4	Novel (type strain: MSMB0022)	Sahl et al. 2016 mBio 7(5):e00846-16
MSMB1807	Rural Darwin, Northern Territory, Australia	2012	1233	1241	Soil #58	SRR1956008	73	59.77	ND	67.1	Novel (type strain: MSMB0268a)	Sahl et al. 2016 mBio 7(5):e00846-16
MSMB1808	Rural Darwin, Northern Territory, Australia	2012	N/A	1247	Soil #56	SRR1956009	66	43.7	ND	66.7	Novel (type strain: MSMB0103)	Sahl et al. 2016 mBio 7(5):e00846-16
MSMB1809	Rural Darwin, Northern Territory, Australia	2012	N/A	1247	Soil #56	SRR1956167	66	19.74	ND	66.8	Novel (type strain: MSMB0103)	Sahl et al. 2016 mBio 7(5):e00846-16
MSMB1810	Darwin, Northern Territory, Australia	2012	1244	1242	Soil #132	SRR1956010	43	38.29	ND	66.9	Novel (type strain: MSMB0063)	Sahl et al. 2016 mBio 7(5):e00846-16
MSMB1811	Rural Darwin, Northern Territory, Australia	2012	1236	1251	Soil #104	SRR1956011	64	68.1	8	67	Novel (type strain: BDU12)	Sahl et al. 2016 mBio 7(5):e00846-16
MSMB1812	Rural Darwin, Northern Territory, Australia	2012	1207	1243	Soil #104	SRR1956012	32	74.22	ND	67.3	Could not genotype	Sahl et al. 2016 mBio 7(5):e00846-16
MSMB1817	Rural Darwin, Northern Territory, Australia	2012	1230	1244	Soil #83	SRR1956013	105	79.51	ND	67	Could not genotype	Sahl et al. 2016 mBio 7(5):e00846-16
MSMB1823	Top End rural region, Northern Territory, Australia	2012	N/A	1254	Soil #49	SRR1956453	80	35.31	ND	67	Novel (type strain: MSMB0103)	Sahl et al. 2016 mBio 7(5):e00846-16
MSMB1832	Top End rural region, Northern Territory, Australia	2012	N/A	1254	Soil #49	SRR1956017	70	58.55	ND	67	Novel (type strain: MSMB0103)	Sahl et al. 2016 mBio 7(5):e00846-16
MSMB1941	Rural Darwin, Northern Territory, Australia	2012	N/A	1245	Water #3	SRR1956341	71	51.34	ND	67.1	Novel (type strain: MSMB0103)	Sahl et al. 2016 mBio 7(5):e00846-16
MSMB2006	Rural Darwin, Northern Territory, Australia	2006	N/A	1246	Soil #29	SRR1956021	62	71.62	ND	67.3	Novel (type strain: MSMB1173)	Sahl et al. 2016 mBio 7(5):e00846-16
MSMB2007	Rural Darwin, Northern Territory, Australia	2001	1226	1235	Soil #108	SRR1956022	35	208.12	ND	67.4	Novel (type strain: MSMB0063)	Sahl et al. 2016 mBio 7(5):e00846-16
MSMB2009	Rural Darwin, Northern Territory, Australia	2007	1239	1255	Plant #2	SRR1956024	35	34.64	ND	67.5	Novel (type strain: MSMB0063)	Sahl et al. 2016 mBio 7(5):e00846-16
MSMB2010	Rural Darwin, Northern Territory, Australia	2006	1240	1248	Soil #27	SRR1956025	85	28.21	ND	67.1	Novel (type strain: MSMB1137)	Sahl et al. 2016 mBio 7(5):e00846-16
MSMB2011	Rural Darwin, Northern Territory, Australia	2012	1241	1249	Soil #88	SRR1956026	47	51.8	ND	67.4	Novel (type strain: BDU14)	Sahl et al. 2016 mBio 7(5):e00846-16
MSMB2012	Rural Darwin, Northern Territory, Australia	2006	N/A	1250	Soil #29	SRR1956027	107	22	ND	67.3	Novel (type strain: INT1-BP158)	Sahl et al. 2016 mBio 7(5):e00846-16
MSMB2013	Rural Darwin, Northern Territory, Australia	2007	1235	1235	Soil #34	SRR1956028	42	50	ND	67.4	Novel (type strain: MSMB0063)	Sahl et al. 2016 mBio 7(5):e00846-16
MSMB2014	Rural Darwin, Northern Territory, Australia	2012	1245	1252	Soil #87	SRR1956029	99	58.01	ND	67	Novel (type strain: MSMB0083)	Sahl et al. 2016 mBio 7(5):e00846-16
MSMB2016	Rural Darwin, Northern Territory, Australia	2012	N/A	1269	Soil #63	SRR1956030	42	57.67	ND	67.2	Novel (type strain: INT1-BP158)	Sahl et al. 2016 mBio 7(5):e00846-16
MSMB2018	Rural Darwin, Northern Territory, Australia	2006	1246	1253	Soil #30	SRR1956031	33	48.16	ND	67.3	Novel (type strain: MSMB0609)	Sahl et al. 2016 mBio 7(5):e00846-16
MSMB2019	Top End rural region, Northern Territory, Australia	2004	1226	1235	Soil #113	SRR1956342	44	76.7	ND	67.4	Novel (type strain: MSMB0063)	Sahl et al. 2016 mBio 7(5):e00846-16
MSMB2020	Rural Darwin, Northern Territory, Australia	2006	1150	1131	Soil #28	SRR1956032	95	28.63	ND	67.1	Novel (type strain: MSMB0063)	Sahl et al. 2016 mBio 7(5):e00846-16
MSMB2022	Darwin, Northern Territory, Australia	2006	1247	1256	Soil #32	SRR1956034	47	48.2	ND	67.3	Novel (type strain: MSMB0609)	Sahl et al. 2016 mBio 7(5):e00846-16
MSMB2024	Rural Darwin, Northern Territory, Australia	2012	1292	1257	Soil #84	SRR1956035	38	62.1	ND	67.4	Novel (type strain: MSMB0063)	Sahl et al. 2016 mBio 7(5):e00846-16
MSMB2026	Rural Darwin, Northern Territory, Australia	2012	1248	1258	Soil #85	SRR1956036	72	31.64	ND	67.4	Could not genotype	Sahl et al. 2016 mBio 7(5):e00846-16
MSMB2028	Rural Darwin, Northern Territory, Australia	2012	1293	1259	Soil #86	SRR1956343	34	78.72	ND	67.3	Novel (type strain: MSMB0063)	Sahl et al. 2016 mBio 7(5):e00846-16
MSMB2035	Katherine, Northern Territory, Australia	2010	1249	1260	Soil #51	SRR1956346	90	55.31	12	66.8	Novel (type strain: INT1-BP158)	Sahl et al. 2016 mBio 7(5):e00846-16
MSMB2036	Katherine, Northern Territory, Australia	2010	1249	1260	Soil #51	SRR1956349	121	27.25	12	66.6	Novel (type strain: INT1-BP158)	Sahl et al. 2016 mBio 7(5):e00846-16
MSMB2037	Katherine, Northern Territory, Australia	2010	1243	1262	Soil #52	SRR1956350	61	101.21	ND	67.4	B	Sahl et al. 2016 mBio 7(5):e00846-16
MSMB2043	Katherine, Northern Territory, Australia	2010	1243	1262	Soil #52	SRR1956482	70	27.04	ND	67.4	B	Sahl et al. 2016 mBio 7(5):e00846-16
MSMB2044	Katherine, Northern Territory, Australia	2010	1243	1262	Soil #52	SRR1956483	66	26.8	ND	67.4	B	Sahl et al. 2016 mBio 7(5):e00846-16
MSMB2045	Katherine, Northern Territory, Australia	2010	1243	1262	Soil #52	SRR1956484	70	21.23	ND	67.4	B	Sahl et al. 2016 mBio 7(5):e00846-16
MSMB2047	Katherine region, Northern Territory, Australia	2010	1250	1266	Soil #47	SRR1956486	113	24.41	ND	66.8	Novel (type strain: MSMB2123)	Sahl et al. 2016 mBio 7(5):e00846-16
MSMB2048	Katherine region, Northern Territory, Australia	2010	1251	1267	Soil #153	SRR1956487	88	19.66	6-8	67.1	Novel (type strain: MSMB1172)	Sahl et al. 2016 mBio 7(5):e00846-16
MSMB2054	Darwin, Northern Territory, Australia	2011	N/A	1270	Soil #93	SRR1956490	62	22.52	ND	67.2	Novel (type strain: INT1-BP158)	Sahl et al. 2016 mBio 7(5):e00846-16
MSMB2058	Katherine region, Northern Territory, Australia	2010	1250	1266	Soil #47	SRR1956492	122	17.24	ND	66.8	Novel (type strain: MSMB2123)	Sahl et al. 2016 mBio 7(5):e00846-16
MSMB2059	Katherine region, Northern Territory, Australia	2010	1250	1266	Soil #47	SRR1956493	134	19.55	ND	66.8	Novel (type strain: MSMB2123)	Sahl et al. 2016 mBio 7(5):e00846-16
MSMB2060	Katherine, Northern Territory, Australia	2010	1243	1262	Soil #52	SRR1956494	69	21.04	ND	67.4	B	Sahl et al. 2016 mBio 7(5):e00846-16
MSMB2061	Darwin, Northern Territory, Australia	2011	N/A	1270	Soil #93	SRR1956495	68	25.96	ND	67.2	Novel (type strain: INT1-BP158)	Sahl et al. 2016 mBio 7(5):e00846-16
MSMB2085	Darwin, Northern Territory, Australia	2013	1294	1271	Soil #91	SRR1956179	45	57.11	8-12	67.4	Novel (type strain: A21)	Sahl et al. 2016 mBio 7(5):e00846-16
MSMB2087	Rural Darwin, Northern Territory, Australia	2013	1295	1261	Soil #89	SRR1956180	134	38.11	ND	66.5	Novel (type strain: BDU14)	Sahl et al. 2016 mBio 7(5):e00846-16
MSMB2092	Darwin, Northern Territory, Australia	2013	N/A	1272	Soil #92	SRR1956181	87	46.46	ND	66.8	Novel (type strain: MSMB0103)	Sahl et al. 2016 mBio 7(5):e00846-16
MSMB2093	Darwin, Northern Territory, Australia	2013	N/A	1272	Soil #92	SRR1956182	90	43.87	ND	66.9	Novel (type strain: MSMB0103)	Sahl et al. 2016 mBio 7(5):e00846-16
MSMB2098	Rural Darwin, Northern Territory, Australia	2013	1297	1197	Soil #90	SRR1956184	105	19.62	ND	67.1	Novel (type strain: A21)	Sahl et al. 2016 mBio 7(5):e00846-16
MSMB2104	Rural Darwin, Northern Territory, Australia	2013	1298	1275	Soil #68	SRR1956186	65	55.17	ND	67.2	Novel (type strain: MSMB0063)	Sahl et al. 2016 mBio 7(5):e00846-16
MSMB2105	Rural Darwin, Northern Territory, Australia	2013	1299	1263	Soil #69	SRR1956187	43	49.69	ND	67.4	Novel (type strain: MSMB2105)	Sahl et al. 2016 mBio 7(5):e00846-16
MSMB2106	Rural Darwin, Northern Territory, Australia	2013	1300	1276	Soil #70	SRR1956188	61	82.76	ND	67.1	Novel (type strain: MSMB0022)	Sahl et al. 2016 mBio 7(5):e00846-16
MSMB2107	Rural Darwin, Northern Territory, Australia	2013	1301	1277	Soil #65	SRR1956189	26	305.88	ND	67.4	Novel (type strain: BDU12)	Sahl et al. 2016 mBio 7(5):e00846-16
MSMB2108	Rural Darwin, Northern Territory, Australia	2013	1301	1277	Soil #64	SRR1956190	24	113.7	ND	67.5	Novel (type strain: BDU12)	Sahl et al. 2016 mBio 7(5):e00846-16
MSMB2109	Rural Darwin, Northern Territory, Australia	2013	N/A	1279	Soil #67	SRR1956191	71	60.88	ND	67.1	Novel (type strain: MSMB0103)	Sahl et al. 2016 mBio 7(5):e00846-16
MSMB2110	Rural Darwin, Northern Territory, Australia	2013	1303	1280	Soil #66	SRR1956192	55	69.05	ND	67.3	Novel (type strain: MSMB0609)	Sahl et al. 2016 mBio 7(5):e00846-16
MSMB2111	Rural Darwin, Northern Territory, Australia	2013	1304	1281	Soil #71	SRR1956193	58	57.91	ND	67.1	Novel (type strain: MSMB0022)	Sahl et al. 2016 mBio 7(5):e00846-16
MSMB2112	Rural Darwin, Northern Territory, Australia	2013	1240	1248	Soil #77	SRR1956194	124	48.34	ND	67	Novel (type strain: MSMB1137)	Sahl et al. 2016 mBio 7(5):e00846-16
MSMB2114	Rural Darwin, Northern Territory, Australia	2013	N/A	1283	Soil #72	SRR1956195	96	46.34	ND	66.9	Novel (type strain: MSMB0103)	Sahl et al. 2016 mBio 7(5):e00846-16
MSMB2115	Rural Darwin, Northern Territory, Australia	2013	1246	1253	Soil #72	SRR1956196	34	67.33	ND	67.3	Novel (type strain: MSMB0609)	Sahl et al. 2016 mBio 7(5):e00846-16
MSMB2116	Rural Darwin, Northern Territory, Australia	2013	1330	1285	Soil #73	SRR1956197	54	69.77	ND	67.3	Novel (type strain: MSMB0609)	Sahl et al. 2016 mBio 7(5):e00846-16
MSMB2118	Rural Darwin, Northern Territory, Australia	2013	1331	1286	Soil #81	SRR1956198	40	64.71	ND	67.3	Novel (type strain: MSMB0609)	Sahl et al. 2016 mBio 7(5):e00846-16
MSMB2119	Rural Darwin, Northern Territory, Australia	2013	1332	1287	Soil #78	SRR1956199	203	86.95	ND	67	Could not genotype	Sahl et al. 2016 mBio 7(5):e00846-16
MSMB2120	Rural Darwin, Northern Territory, Australia	2013	1332	1287	Soil #78	SRR1956200	218	74.17	ND	67	Could not genotype	Sahl et al. 2016 mBio 7(5):e00846-16
MSMB2121	Rural Darwin, Northern Territory, Australia	2013	1297	1197	Soil #79	SRR1956201	95	59.01	ND	67.1	Novel (type strain: A21)	Sahl et al. 2016 mBio 7(5):e00846-16
MSMB2122	Rural Darwin, Northern Territory, Australia	2013	N/A	1290	Soil #80	SRR1956202	73	68.45	ND	66.9	Novel (type strain: MSMB0103)	Sahl et al. 2016 mBio 7(5):e00846-16
MSMB2123	Rural Darwin, Northern Territory, Australia	2013	1333	1291	Soil #76	SRR1956203	34	74.3	ND	67.4	Novel (type strain: MSMB2123)	Sahl et al. 2016 mBio 7(5):e00846-16
MSMB2124	Rural Darwin, Northern Territory, Australia	2013	1306	1264	Soil #75	SRR1956204	53	68.83	ND	67.2	Novel (type strain: BDU12)	Sahl et al. 2016 mBio 7(5):e00846-16
MSMB2125	Rural Darwin, Northern Territory, Australia	2013	1307	1265	Soil #74	SRR1956205	38	55.58	ND	67.4	Novel (type strain: BDU14)	Sahl et al. 2016 mBio 7(5):e00846-16
MSMB2151	Darwin, Northern Territory, Australia	2011	1308	1292	Soil #17	SRR1956242	30	74.02	ND	67.4	Novel (type strain: MSMB2180)	Sahl et al. 2016 mBio 7(5):e00846-16
MSMB2152	Darwin, Northern Territory, Australia	2011	1309	1293	Soil #18	SRR1956243	46	72.68	2	67.3	B	Sahl et al. 2016 mBio 7(5):e00846-16
MSMB2162	Rural Darwin, Northern Territory, Australia	2011	N/A	1294	Water #6	SRR1956220	76	40.48	ND	67	Novel (type strain: MSMB0103)	Sahl et al. 2016 mBio 7(5):e00846-16
MSMB2163	Rural Darwin, Northern Territory, Australia	2011	N/A	1294	Water #6	SRR1956219	75	49.82	ND	67	Novel (type strain: MSMB0103)	Sahl et al. 2016 mBio 7(5):e00846-16
MSMB2166	Central Australia, Northern Territory, Australia	2011	N/A	877	Soil #101	SRR1956225	62	68.8	>32	67.1	Novel (type strain: MSMB2166)	Sahl et al. 2016 mBio 7(5):e00846-16
MSMB2167	Central Australia, Northern Territory, Australia	2011	N/A	877	Soil #101	SRR1956226	78	20.27	ND	67.1	Novel (type strain: MSMB2166)	Sahl et al. 2016 mBio 7(5):e00846-16
MSMB2179	Darwin, Northern Territory, Australia	2012	1312	1296	Soil #14	SRR1956238	42	83.55	ND	67.4	Novel (type strain: MSMB0609)	Sahl et al. 2016 mBio 7(5):e00846-16
MSMB2180	Darwin, Northern Territory, Australia	2012	1313	1273	Soil #14	SRR1956237	60	57.37	ND	67.2	Novel (type strain: MSMB2180)	Sahl et al. 2016 mBio 7(5):e00846-16
MSMB2181	Darwin, Northern Territory, Australia	2012	1313	1273	Soil #14	SRR1956239	76	19.24	4-6	67.2	Novel (type strain: MSMB2180)	Sahl et al. 2016 mBio 7(5):e00846-16
MSMB2185	Central Australia, Northern Territory, Australia	2011	N/A	877	Soil #101	SRR1956223	75	43.89	ND	67.1	Novel (type strain: MSMB2166)	Sahl et al. 2016 mBio 7(5):e00846-16
MSMB2186	Central Australia, Northern Territory, Australia	2011	N/A	877	Soil #101	SRR1956224	60	104.63	ND	67.1	Novel (type strain: MSMB2166)	Sahl et al. 2016 mBio 7(5):e00846-16
MSMB2187	Rural Darwin, Northern Territory, Australia	2012	N/A	1245	Water #3	SRR1956212	68	81.85	ND	67.1	Novel (type strain: MSMB0103)	Sahl et al. 2016 mBio 7(5):e00846-16
MSMB2188	Rural Darwin, Northern Territory, Australia	2012	N/A	1245	Water #3	SRR1956213	78	53.94	ND	67.1	Novel (type strain: MSMB0103)	Sahl et al. 2016 mBio 7(5):e00846-16
MSMB2189	Rural Darwin, Northern Territory, Australia	2012	N/A	1269	Soil #63	SRR1956214	54	46.09	ND	67.2	Novel (type strain: INT1-BP158)	Sahl et al. 2016 mBio 7(5):e00846-16
MSMB2190	Rural Darwin, Northern Territory, Australia	2012	N/A	1269	Soil #63	SRR1956215	57	73.64	ND	67.2	Novel (type strain: INT1-BP158)	Sahl et al. 2016 mBio 7(5):e00846-16
MSMB2192	Top End rural region, Northern Territory, Australia	2004	1226	1235	Soil #112	SRR1956217	45	53.23	ND	67.4	Novel (type strain: MSMB0063)	Sahl et al. 2016 mBio 7(5):e00846-16
MSMB2193	Rural Darwin, Northern Territory, Australia	2012	1292	1257	Soil #84	SRR1956218	45	62.79	ND	67.4	Novel (type strain: MSMB0063)	Sahl et al. 2016 mBio 7(5):e00846-16
MSMB2205	Darwin, Northern Territory, Australia	2012	1334	1268	Soil #15	SRR1956241	63	39.62	ND	67	B	Sahl et al. 2016 mBio 7(5):e00846-16
MSMB2207	Darwin, Northern Territory, Australia	2012	1335	1278	Soil #13	SRR1956234	37	46.98	8-12	67.3	Novel (type strain: MSMB2207)	Sahl et al. 2016 mBio 7(5):e00846-16
RF23-BP17	Ubon Ratchathani, Thailand	2007	N/A	1301	Soil #150	SRR1956476	54	16.42	16	67.1	Novel (type strain: RF23-BP17)	Sahl et al. 2016 mBio 7(5):e00846-16
RF23-BP19	Ubon Ratchathani, Thailand	2007	N/A	1301	Soil #150	SRR1956355	84	24	16	67	Novel (type strain: RF23-BP17)	Sahl et al. 2016 mBio 7(5):e00846-16
RF23-BP41	Ubon Ratchathani, Thailand	2007	N/A	1301	Soil #150	SRR1956435	41	42.5	16	67.1	Novel (type strain: RF23-BP17)	Sahl et al. 2016 mBio 7(5):e00846-16
RF23-BP58	Ubon Ratchathani, Thailand	2007	N/A	1301	Soil #150	SRR1956356	45	55	12	67.1	Novel (type strain: RF23-BP17)	Sahl et al. 2016 mBio 7(5):e00846-16
RF23-BP81	Ubon Ratchathani, Thailand	2007	N/A	1301	Soil #150	SRR1956357	41	39.65	16	67.1	Novel (type strain: RF23-BP17)	Sahl et al. 2016 mBio 7(5):e00846-16
RF23-BP90	Ubon Ratchathani, Thailand	2007	N/A	1301	Soil #150	SRR1956358	38	41.44	16	67.1	Novel (type strain: RF23-BP17)	Sahl et al. 2016 mBio 7(5):e00846-16
RF23-BP93	Ubon Ratchathani, Thailand	2007	N/A	1307	Soil #150	SRR1956359	49	35.87	24	67.2	Could not genotype	Sahl et al. 2016 mBio 7(5):e00846-16
RF25-BP1	Ubon Ratchathani, Thailand	2007	N/A	1308	Soil #151	SRR1956436	52	44.41	12	67.1	Novel (type strain: MSMB0782)	Sahl et al. 2016 mBio 7(5):e00846-16
RF32-BP11	Ubon Ratchathani, Thailand	2007	N/A	1309	Soil #152	SRR1956432	48	54.33	>32	67.1	Novel (type strain: RF32-BP11)	Sahl et al. 2016 mBio 7(5):e00846-16
RF32-BP3	Ubon Ratchathani, Thailand	2007	N/A	1310	Soil #152	SRR1956360	44	45.45	>32	67.1	Novel (type strain: MSMB0782)	Sahl et al. 2016 mBio 7(5):e00846-16
RF32-BP4	Ubon Ratchathani, Thailand	2007	N/A	1307	Soil #152	SRR1956361	42	46.29	24	67.2	Could not genotype	Sahl et al. 2016 mBio 7(5):e00846-16
RF32-BP6	Ubon Ratchathani, Thailand	2007	N/A	1307	Soil #152	SRR1956090	95	43.25	24	67.1	Could not genotype	Sahl et al. 2016 mBio 7(5):e00846-16
TSV20	Townsville, Queensland, Australia	2010	1232	1313	Water #15	SRR1956456	35	84.87	ND	67.2	Novel (type strain: BDU12)	Sahl et al. 2016 mBio 7(5):e00846-16
ND, not done
aA21 has been previously described (Marshall et al., 2010 Southeast Asian J Trop Med Public Health 41(4):904-12).
bClosed genome.
*Based on Burkholderia pseudomallei MLST scheme (http://pubmlst.org/bpseudomallei/). Strains listed as 'N/A' lack the narK locus, so cannot be genotyped with this scheme.
†Based on Burkholderia cepacia MLST scheme (http://pubmlst.org/bcc/).
