# Supplementary material for: Phylogeographic, genomic, and meropenem susceptibility analysis of Burkholderia ubonensis
Source: PLoS Negl Trop Dis. 2017 Sep 14;11(9):e0005928. doi: 10.1371/journal.pntd.0005928 (PMC5614643; doi:10.1371/journal.pntd.0005928)
Supplement: S2 Table — (XLSX) [file pntd.0005928.s003.xlsx]

## Sheet: S2 Table. Price et al., 2017
S2 Table. List of genes and their products encoded by MSMB0022 Chromosome III
Locus tag	Gene product
BW23_RS11645	transcriptional regulator
BW23_RS11650	hypothetical protein
BW23_RS11655	initiator RepB protein
BW23_RS11660	chromosome partitioning protein ParB
BW23_RS11665	chromosome partitioning protein
BW23_RS11670	hydrolase
BW23_RS11675	TetR family transcriptional regulator
BW23_RS11680	flavodoxin
BW23_RS11685	ProQ activator of osmoprotectant transporter
BW23_RS11690	hypothetical protein
BW23_RS11695	transcriptional regulator
BW23_RS11700	cation transporter
BW23_RS11705	Fe-S protein
BW23_RS11710	TonB-dependent receptor
BW23_RS11715	bacterioferritin
BW23_RS11720	membrane protein
BW23_RS11725	hypothetical protein
BW23_RS11730	hypothetical protein
BW23_RS11735	peptidase
BW23_RS11740	ModE family transcriptional regulator
BW23_RS11745	hydrogenase
BW23_RS11750	transporter
BW23_RS11755	RND transporter
BW23_RS11760	membrane protein
BW23_RS11765	DUF1656 domain-containing protein
BW23_RS11770	fusaric acid resistance protein
BW23_RS11775	hypothetical protein
BW23_RS11780	hypothetical protein
BW23_RS11785	N-acetyltransferase
BW23_RS11790	cupin
BW23_RS11795	AraC family transcriptional regulator
BW23_RS11800	LysR family transcriptional regulator
BW23_RS11805	malate dehydrogenase
BW23_RS11810	porin
BW23_RS11815	multidrug ABC transporter ATP-binding protein
BW23_RS11820	hypothetical protein
BW23_RS11825	hypothetical protein
BW23_RS11830	TetR family transcriptional regulator
BW23_RS11835	spermidine/putrescine ABC transporter
BW23_RS11840	CoA transferase
BW23_RS11845	oxidoreductase
BW23_RS11850	short-chain dehydrogenase
BW23_RS11855	short-chain dehydrogenase
BW23_RS11860	alpha/beta hydrolase
BW23_RS11865	TetR family transcriptional regulator
BW23_RS11870	quercetin 2,3-dioxygenase
BW23_RS11875	LysR family transcriptional regulator
BW23_RS11880	hypothetical protein
BW23_RS11885	hemolysin D
BW23_RS11890	multidrug efflux RND transporter permease
BW23_RS11895	multidrug transporter
BW23_RS11900	2-dehydropantoate 2-reductase
BW23_RS11905	membrane protein
BW23_RS11910	membrane protein
BW23_RS11915	TIGR03118 family protein
BW23_RS11920	phosphorylase
BW23_RS11925	hypothetical protein
BW23_RS11930	hypothetical protein
BW23_RS11935	integrase
BW23_RS11940	competence protein TfoX
BW23_RS11945	hypothetical protein
BW23_RS11950	MarR family transcriptional regulator
BW23_RS11955	lipase
BW23_RS11960	SDR family oxidoreductase
BW23_RS11965	(2Fe-2S)-binding protein
BW23_RS11970	(2Fe-2S)-binding protein
BW23_RS11975	Vanillate O-demethylase oxidoreductase
BW23_RS11980	hemerythrin
BW23_RS11985	porin
BW23_RS11990	AMP-binding protein
BW23_RS11995	hypothetical protein
BW23_RS12000	ABC transporter
BW23_RS12005	hypothetical protein
BW23_RS12010	hypothetical protein
BW23_RS12015	ATPase
BW23_RS12020	ATPase
BW23_RS12025	membrane protein
BW23_RS12030	FHA domain-containing protein
BW23_RS12035	hemolysin D
BW23_RS12040	peptidylprolyl isomerase
BW23_RS12045	peptidase C39
BW23_RS12050	transcriptional regulator
BW23_RS12055	serine/threonine protein phosphatase
BW23_RS12060	hypothetical protein
BW23_RS12065	hydrolase
BW23_RS12070	hypothetical protein
BW23_RS12075	hypothetical protein
BW23_RS12080	protein kinase
BW23_RS12085	isoquinoline 1-oxidoreductase
BW23_RS12090	acylaldehyde oxidase
BW23_RS12095	hypothetical protein
BW23_RS12100	phospholipid-binding protein
BW23_RS12105	hypothetical protein
BW23_RS12110	ATP-binding protein
BW23_RS12115	hypothetical protein
BW23_RS12120	hypothetical protein
BW23_RS12125	glycosyl transferase
BW23_RS12130	non-ribosomal peptide synthetase
BW23_RS12135	non-ribosomal peptide synthetase
BW23_RS12140	non-ribosomal peptide synthetase
BW23_RS12145	MBL fold metallo-hydrolase
BW23_RS12150	hybrid non-ribosomal peptide synthetase/type I
BW23_RS12155	short-chain dehydrogenase
BW23_RS12160	beta-ketoacyl synthase
BW23_RS12165	taurine catabolism dioxygenase TauD
BW23_RS12170	aspartate aminotransferase family protein
BW23_RS12175	NAD-dependent dehydratase
BW23_RS12180	hypothetical protein
BW23_RS12185	LysE family protein
BW23_RS12190	MATE family efflux transporter
BW23_RS12195	quinate dehydrogenase
BW23_RS12200	hypothetical protein
BW23_RS12205	carbamoyltransferase
BW23_RS12210	tryptophan halogenase
BW23_RS12215	monodechloroaminopyrrolnitrin synthase PrnB
BW23_RS12220	FAD-dependent oxidoreductase
BW23_RS12225	(2Fe-2S) ferredoxin
BW23_RS31435	hypothetical protein
BW23_RS12235	FAD-dependent oxidoreductase
BW23_RS12240	aspartyl beta-hydroxylase
BW23_RS12245	thioesterase
BW23_RS12250	type I polyketide synthase
BW23_RS12255	hypothetical protein
BW23_RS12260	hypothetical protein
BW23_RS31440	hypothetical protein
BW23_RS12270	type I polyketide synthase
BW23_RS31445	hypothetical protein
BW23_RS12285	hypothetical protein
BW23_RS12290	oxidoreductase
BW23_RS12295	hypothetical protein
BW23_RS12300	CoA transferase
BW23_RS12305	hypothetical protein
BW23_RS12310	NADPH:quinone oxidoreductase
BW23_RS12315	shikimate dehydrogenase
BW23_RS12320	sugar phosphate isomerase
BW23_RS12325	LuxR family transcriptional regulator
BW23_RS12330	LuxR family transcriptional regulator
BW23_RS12335	hypothetical protein
BW23_RS12340	twitching motility protein PilT
BW23_RS12345	CopG family transcriptional regulator
BW23_RS12350	toxin HipA
BW23_RS12355	transcriptional regulator
BW23_RS12360	hypothetical protein
BW23_RS12365	lipoprotein
BW23_RS12370	membrane protein
BW23_RS12375	hypothetical protein
BW23_RS12380	LysR family transcriptional regulator
BW23_RS12385	thioesterase
BW23_RS12390	phospho-2-dehydro-3-deoxyheptonate aldolase
BW23_RS12395	salicylate hydroxylase
BW23_RS12400	salicylate hydroxylase
BW23_RS12405	naphthalene 1,2-dioxygenase
BW23_RS12410	D-fructose-6-phosphate amidotransferase
BW23_RS12415	MFS transporter
BW23_RS12420	hemolysin D
BW23_RS12425	hypothetical protein
BW23_RS12430	hypothetical protein
BW23_RS12435	RNA polymerase sigma factor
BW23_RS12440	hypothetical protein
BW23_RS12445	hypothetical protein
BW23_RS12450	DUF2063 domain-containing protein
BW23_RS12455	hypothetical protein
BW23_RS12460	shikimate kinase
BW23_RS12465	hypothetical protein
BW23_RS12470	chorismate mutase
BW23_RS12475	2-nitropropane dioxygenase
BW23_RS12480	thioesterase
BW23_RS12485	acyl-CoA dehydrogenase
BW23_RS12490	GGDEF-domain containing protein
BW23_RS12495	bifunctional diguanylate
BW23_RS12500	copper resistance protein
BW23_RS12505	hypothetical protein
BW23_RS12510	hypothetical protein
BW23_RS12515	peptidase
BW23_RS12520	hypothetical protein
BW23_RS12525	hypothetical protein
BW23_RS12530	pyoverdine biosynthesis protein PvcB
BW23_RS12535	pyoverdine biosynthesis protein PvcA
BW23_RS12540	hypothetical protein
BW23_RS12545	hypothetical protein
BW23_RS12550	type VI secretion protein VasK
BW23_RS12555	hypothetical protein
BW23_RS12560	type VI secretion protein
BW23_RS12565	type VI secretion lipoprotein
BW23_RS12570	type VI secretion system effector
BW23_RS12575	type VI secretion protein EvpB
BW23_RS12580	type VI secretion system-associated protein
BW23_RS12585	ClpV1 family T6SS ATPase
BW23_RS12590	hypothetical protein
BW23_RS12595	hypothetical protein
BW23_RS12600	type VI secretion protein
BW23_RS12605	type VI secretion protein
BW23_RS12610	type VI secretion protein ImpA
BW23_RS12615	type IV secretion protein Rhs
BW23_RS12620	hypothetical protein
BW23_RS12625	hypothetical protein
BW23_RS12630	type VI secretion protein
BW23_RS12635	type VI secretion protein
BW23_RS12640	hypothetical protein
BW23_RS12645	hypothetical protein
BW23_RS12650	5'/3'-nucleotidase SurE
BW23_RS12655	type IV secretion protein Rhs
BW23_RS12660	hypothetical protein
BW23_RS12665	PAAR motif family protein
BW23_RS12670	hypothetical protein
BW23_RS12675	type VI secretion protein VasK
BW23_RS12680	type VI secretion protein
BW23_RS12685	hypothetical protein
BW23_RS12690	N-acetyltransferase
BW23_RS12695	zinc finger SWIM domain protein
BW23_RS31450	hypothetical protein
BW23_RS12705	ATPase
BW23_RS12710	hypothetical protein
BW23_RS12715	VWA domain-containing protein
BW23_RS12720	hypothetical protein
BW23_RS12725	spermidine synthase
BW23_RS12730	phosphate ABC transporter permease
BW23_RS12735	hypothetical protein
BW23_RS12740	alkylphosphonate utilization protein
BW23_RS12745	spermidine synthase
BW23_RS12750	hypothetical protein
BW23_RS12755	hypothetical protein
BW23_RS12760	hypothetical protein
BW23_RS12765	hypothetical protein
BW23_RS12770	peptidase C39
BW23_RS12775	hypothetical protein
BW23_RS12780	hypothetical protein
BW23_RS12785	Fis family transcriptional regulator
BW23_RS12790	CopG family transcriptional regulator
BW23_RS12795	membrane protein
BW23_RS12800	hydrogenase 4 subunit B
BW23_RS12805	formate hydrogenlyase
BW23_RS12810	formate hydrogenlyase
BW23_RS12815	hydrogenase 4 subunit F
BW23_RS12820	hydrogenase
BW23_RS12825	formate hydrogenlyase
BW23_RS12830	hypothetical protein
BW23_RS12835	membrane protein
BW23_RS12840	SMP-30/gluconolaconase/LRE-like region family
BW23_RS12845	porin
BW23_RS12850	3-methyl-2-oxobutanoate dehydrogenase
BW23_RS12855	2-oxoisovalerate dehydrogenase
BW23_RS12860	branched-chain alpha-keto acid dehydrogenase
BW23_RS12865	dihydrolipoyl dehydrogenase
BW23_RS12870	hypothetical protein
BW23_RS31455	transposase
BW23_RS12880	glycosyl transferase
BW23_RS12885	hypothetical protein
BW23_RS12890	hypothetical protein
BW23_RS12895	glycosyl transferase
BW23_RS12900	hypothetical protein
BW23_RS12905	protein-tyrosine-phosphatase
BW23_RS12910	tyrosine protein kinase
BW23_RS12915	Vi polysaccharide biosynthesis protein
BW23_RS12920	Vi polysaccharide biosynthesis protein
BW23_RS12925	hypothetical protein
BW23_RS12930	glycosyl transferase
BW23_RS12935	hypothetical protein
BW23_RS12940	hypothetical protein
BW23_RS12945	hypothetical protein
BW23_RS12950	hypothetical protein
BW23_RS12955	hypothetical protein
BW23_RS12960	excinuclease ABC subunit A
BW23_RS12965	GGDEF domain-containing protein
BW23_RS12970	fatty acid desaturase
BW23_RS12975	polyketide synthase
BW23_RS12980	cyclopropane-fatty-acyl-phospholipid synthase
BW23_RS12985	fatty acid desaturase
BW23_RS12990	amidohydrolase
BW23_RS12995	fatty acyl-AMP ligase
BW23_RS13000	competence protein ComA
BW23_RS13005	alpha/beta hydrolase
BW23_RS13010	integrase
BW23_RS13015	hypothetical protein
BW23_RS13020	hypothetical protein
BW23_RS13025	molecular chaperone GroES
BW23_RS13030	molecular chaperone GroEL
BW23_RS13035	hypothetical protein
BW23_RS13040	heat-shock protein Hsp20
BW23_RS13045	hypothetical protein
BW23_RS13050	heat-shock protein
BW23_RS13055	heat-shock protein Hsp20
BW23_RS13060	hypothetical protein
BW23_RS13065	hypothetical protein
BW23_RS13070	RNA polymerase subunit sigma-28
BW23_RS13075	molecular chaperone GroES
BW23_RS13080	molecular chaperone GroEL
BW23_RS13085	molecular chaperone DnaK
BW23_RS13090	hypothetical protein
BW23_RS13095	NAD-dependent succinate-semialdehyde
BW23_RS13100	AsnC family transcriptional regulator
BW23_RS13105	aspartate aminotransferase family protein
BW23_RS13110	glyoxylate/hydroxypyruvate reductase A
BW23_RS13115	N-acetyltransferase
BW23_RS13120	hypothetical protein
BW23_RS13125	dehalogenase
BW23_RS13130	ABC transporter substrate-binding protein
BW23_RS13135	ABC transporter permease
BW23_RS13140	DNA-directed RNA polymerase subunit alpha
BW23_RS13145	ABC transporter
BW23_RS13150	FAD-dependent oxidoreductase
BW23_RS13155	AraC family transcriptional regulator
BW23_RS13160	hypothetical protein
BW23_RS13165	D-amino-acid oxidase
BW23_RS13170	aldehyde dehydrogenase
BW23_RS13175	amidohydrolase
BW23_RS13180	oxidoreductase
BW23_RS13185	pyrogallol hydroxytransferase large subunit
BW23_RS13190	membrane protein
BW23_RS13195	acyl-CoA synthetase
BW23_RS13200	fumarylacetoacetate hydrolase
BW23_RS13205	glyoxalase
BW23_RS13210	TetR family transcriptional regulator
BW23_RS13215	TetR family transcriptional regulator
BW23_RS13220	hypothetical protein
BW23_RS13225	mammalian cell entry protein
BW23_RS13230	PqiA family integral membrane protein
BW23_RS13235	RND transporter
BW23_RS13240	multidrug transporter AcrB
BW23_RS13245	RND transporter MFP subunit
BW23_RS13250	TetR family transcriptional regulator
BW23_RS13255	DDE transposase
BW23_RS13260	hypothetical protein
BW23_RS31460	hypothetical protein
BW23_RS13265	hypothetical protein
BW23_RS13270	hypothetical protein
BW23_RS13275	LysR family transcriptional regulator
BW23_RS13280	esterase
BW23_RS13285	NAD(P)H nitroreductase
BW23_RS13290	alcohol dehydrogenase
BW23_RS13295	LysR family transcriptional regulator
BW23_RS13300	hypothetical protein
BW23_RS13305	hypothetical protein
BW23_RS13310	hypothetical protein
BW23_RS13315	hypothetical protein
BW23_RS13320	hypothetical protein
BW23_RS13325	fimbrial protein
BW23_RS13330	pilus assembly protein
BW23_RS13335	hypothetical protein
BW23_RS13340	hypothetical protein
BW23_RS31465	hypothetical protein
BW23_RS13350	hypothetical protein
BW23_RS13355	DNA-binding response regulator
BW23_RS13360	histidine kinase
BW23_RS13365	histidine kinase
BW23_RS13370	transposase
BW23_RS13375	chitinase
BW23_RS13380	transposase
BW23_RS13390	hypothetical protein
BW23_RS31470	hypothetical protein
BW23_RS13400	tyrosinase
BW23_RS13405	hypothetical protein
BW23_RS13410	hypothetical protein
BW23_RS13415	hypothetical protein
BW23_RS13420	phytanoyl-CoA dioxygenase
BW23_RS13425	dehydrogenase
BW23_RS13430	N,N-dimethyltransferase
BW23_RS13435	amine oxidase
BW23_RS31475	hypothetical protein
BW23_RS13445	fimbrial assembly protein
BW23_RS13450	hypothetical protein
BW23_RS13455	fimbrial protein
BW23_RS13460	hypothetical protein
BW23_RS13465	hypothetical protein
BW23_RS13470	ABC transporter
BW23_RS13475	anibiotic ABC transporter
BW23_RS13480	anibiotic ABC transporter
BW23_RS13485	DNA-binding response regulator
BW23_RS13490	hypothetical protein
BW23_RS13495	DNA-binding response regulator
BW23_RS13500	diguanylate phosphodiesterase
BW23_RS13505	hybrid sensor histidine kinase/response
BW23_RS13510	DNA-binding response regulator
BW23_RS13515	hypothetical protein
BW23_RS13520	membrane protein
BW23_RS13525	pilus assembly protein
BW23_RS13530	fimbrial protein
BW23_RS13535	fimbrial protein
BW23_RS13540	fimbrial protein
BW23_RS13545	outer membrane autotransporter barrel
BW23_RS13550	hypothetical protein
BW23_RS13555	multidrug SMR transporter
BW23_RS13560	membrane protein
BW23_RS13565	4-hydroxybenzoate polyprenyltransferase
BW23_RS13570	histidine kinase
BW23_RS13575	two-component system response regulator
BW23_RS13580	AraC family transcriptional regulator
BW23_RS13585	ABC transporter permease
BW23_RS13590	ABC transporter permease
BW23_RS13595	spermidine/putrescine ABC transporter
BW23_RS13600	sugar transporter
BW23_RS13605	3-ketoacyl-ACP reductase
BW23_RS13610	LysR family transcriptional regulator
BW23_RS13615	transcriptional regulator
BW23_RS13620	short-chain dehydrogenase/reductase
BW23_RS13625	TetR family transcriptional regulator
BW23_RS13630	glucose-6-phosphate dehydrogenase
BW23_RS13635	hypothetical protein
BW23_RS13640	channel protein TolC
BW23_RS13645	ABC transporter
BW23_RS13650	MFP transporter
BW23_RS13655	cupin
BW23_RS13660	hypothetical protein
BW23_RS13665	hypothetical protein
BW23_RS13670	chromate ion family chromate transporter
BW23_RS13675	CBS domain-containing protein
BW23_RS13680	DeoR family transcriptional regulator
BW23_RS13685	alcohol dehydrogenase
BW23_RS13690	poly-beta-hydroxybutyrate polymerase
BW23_RS13695	beta-ketoacyl-ACP reductase
BW23_RS13700	universal stress protein UspA
BW23_RS13705	universal stress protein UspA
BW23_RS13710	universal stress protein UspA
BW23_RS13715	Crp/Fnr family transcriptional regulator
BW23_RS13720	alcohol dehydrogenase
BW23_RS13725	hypothetical protein
BW23_RS13730	transporter
BW23_RS13735	hypothetical protein
BW23_RS13740	universal stress protein UspA
BW23_RS13745	diguanylate cyclase
BW23_RS13750	histidine kinase
BW23_RS13755	amino acid ABC transporter substrate-binding
BW23_RS13760	branched chain amino acid ABC transporter
BW23_RS13765	LysR family transcriptional regulator
BW23_RS13770	acyl-CoA dehydrogenase
BW23_RS13775	short-chain dehydrogenase
BW23_RS13780	aminoglycoside phosphotransferase
BW23_RS13785	phosphoglycerate mutase
BW23_RS13790	hypothetical protein
BW23_RS13795	flagellar biosynthetic protein FliQ
BW23_RS13800	type III secretion protein
BW23_RS13805	flagellar biosynthesis protein FlhB
BW23_RS13810	flagellar biosynthesis protein FlhA
BW23_RS13815	hypothetical protein
BW23_RS13820	hypothetical protein
BW23_RS13825	hypothetical protein
BW23_RS13830	flagellar L-ring protein FlgH
BW23_RS13835	flagellar P-ring protein FlgI
BW23_RS13840	hypothetical protein
BW23_RS13845	flagellar basal body rod protein FlgC
BW23_RS13850	hypothetical protein
BW23_RS13855	flagellar M-ring protein FliF
BW23_RS13860	hypothetical protein
BW23_RS13865	hypothetical protein
BW23_RS13870	flagellar protein FliI
BW23_RS13875	hypothetical protein
BW23_RS13880	flagellar hook capping protein
BW23_RS13885	hypothetical protein
BW23_RS13890	hypothetical protein
BW23_RS13895	flagellar motor switch protein FliN
BW23_RS13900	hypothetical protein
BW23_RS13905	flagellar biosynthetic protein FliP
BW23_RS13910	RNA polymerase sigma 28 subunit FliA/WhiG family
BW23_RS13915	hypothetical protein
BW23_RS13920	hypothetical protein
BW23_RS13925	hypothetical protein
BW23_RS13930	hypothetical protein
BW23_RS13935	DDE transposase
BW23_RS13940	transposase
BW23_RS13945	transposase
BW23_RS13950	hypothetical protein
BW23_RS13955	hypothetical protein
BW23_RS13960	electron transfer flavoprotein subunit beta
BW23_RS13965	electron transporter RnfB
BW23_RS13970	acyl-CoA dehydrogenase
BW23_RS13975	TetR family transcriptional regulator
BW23_RS13980	FAD-dependent oxidoreductase
BW23_RS13985	thiolase
BW23_RS13990	long-chain-fatty-acid--CoA ligase
BW23_RS13995	saccharopine dehydrogenase
BW23_RS14000	cytochrome c
BW23_RS14005	amine oxidase
BW23_RS14010	glycosyl hydrolase
BW23_RS14015	hypothetical protein
BW23_RS14020	RND transporter
BW23_RS14025	hypothetical protein
BW23_RS14030	hypothetical protein
BW23_RS14035	hypothetical protein
BW23_RS14040	phytanoyl-CoA dioxygenase
BW23_RS14045	TetR family transcriptional regulator
BW23_RS14050	hypothetical protein
BW23_RS14055	cytochrome c
BW23_RS14060	amine oxidase
BW23_RS14065	RND transporter
BW23_RS14070	multidrug efflux RND transporter permease
BW23_RS14075	MexC family multidrug efflux RND transporter
BW23_RS14080	DNA-binding response regulator
BW23_RS14085	two-component sensor histidine kinase
BW23_RS14090	hypothetical protein
BW23_RS14095	hypothetical protein
BW23_RS14100	hypothetical protein
BW23_RS14105	depolymerase
BW23_RS14110	glutathione peroxidase
BW23_RS14115	diguanylate cyclase
BW23_RS14120	LysR family transcriptional regulator
BW23_RS14125	MFS transporter
BW23_RS14130	DNA-binding protein
BW23_RS14135	hypothetical protein
BW23_RS14140	PAAR motif family protein
BW23_RS14145	hypothetical protein
BW23_RS14150	amino acid transporter
BW23_RS14155	hypothetical protein
BW23_RS14160	alpha/beta hydrolase
BW23_RS14165	ABC transporter substrate-binding protein
BW23_RS14170	ABC transporter
BW23_RS14175	branched-chain amino acid ABC transporter
BW23_RS14180	inner-membrane translocator
BW23_RS14185	hypothetical protein
BW23_RS14190	MFS transporter
BW23_RS31480	hypothetical protein
BW23_RS14200	hypothetical protein
BW23_RS14205	hypothetical protein
BW23_RS14210	3-hydroxymyristoyl-ACP dehydratase
BW23_RS14215	thioesterase
BW23_RS14220	3-ketoacyl-ACP synthase
BW23_RS14225	acyl-CoA dehydrogenase
BW23_RS14230	hypothetical protein
BW23_RS14235	hypothetical protein
BW23_RS14240	alpha/beta hydrolase
BW23_RS14245	hypothetical protein
BW23_RS14250	beta-ketoacyl synthase
BW23_RS14255	hypothetical protein
BW23_RS14260	MFS transporter
BW23_RS14265	ferredoxin
BW23_RS14270	peptidase C45
BW23_RS14275	N-acetyltransferase
BW23_RS14280	hypothetical protein
BW23_RS14285	AMP-dependent synthetase
BW23_RS14290	hypothetical protein
BW23_RS14295	LuxR family transcriptional regulator
BW23_RS14300	TetR family transcriptional regulator
BW23_RS14305	membrane protein
BW23_RS14310	peptide ABC transporter substrate-binding
BW23_RS14315	microcin ABC transporter permease
BW23_RS14320	peptide ABC transporter permease
BW23_RS14325	N-acetyltransferase
BW23_RS14330	hypothetical protein
BW23_RS14335	hypothetical protein
BW23_RS14340	hypothetical protein
BW23_RS14345	cysteine hydrolase
BW23_RS14350	MFS transporter
BW23_RS14355	LysR family transcriptional regulator
BW23_RS14360	Zn-dependent protease
BW23_RS14365	peptidase C69
BW23_RS14370	ABC transporter ATP-binding protein
BW23_RS14375	peptide ABC transporter permease
BW23_RS14380	microcin ABC transporter permease
BW23_RS14385	ABC transporter substrate-binding protein
BW23_RS14390	TonB-dependent receptor
BW23_RS14395	XRE family transcriptional regulator
BW23_RS14400	biopolymer transporter ExbD
BW23_RS14405	biopolymer transporter ExbD
BW23_RS14410	biopolymer transporter ExbB
BW23_RS14415	energy transducer TonB
BW23_RS14420	alanine acetyltransferase
BW23_RS14425	hypothetical protein
BW23_RS14430	histone
BW23_RS14435	acetyl-CoA acetyltransferase
BW23_RS14440	3-hydroxyacyl-CoA dehydrogenase
BW23_RS14445	AMP-binding protein
BW23_RS14450	AraC family transcriptional regulator
BW23_RS14455	hypothetical protein
BW23_RS14460	methyltransferase
BW23_RS14465	limonene-1,2-epoxide hydrolase
BW23_RS14470	dehydratase
BW23_RS14475	peptide synthetase
BW23_RS14480	hypothetical protein
BW23_RS14485	ribokinase
BW23_RS14490	L-fucose:H+ symporter permease
BW23_RS14495	DeoR family transcriptional regulator
BW23_RS14500	2-deoxyribose-5-phosphate aldolase
BW23_RS14505	AAA family ATPase
BW23_RS14510	AraC family transcriptional regulator
BW23_RS14515	membrane protein
BW23_RS14520	TetR family transcriptional regulator
BW23_RS14525	3-hydroxybutyryl-CoA dehydrogenase
BW23_RS14530	acetyl-CoA acetyltransferase
BW23_RS14535	electron transfer flavoprotein-ubiquinone
BW23_RS14540	acyl-CoA dehydrogenase
BW23_RS14545	AraC family transcriptional regulator
BW23_RS14550	long-chain-fatty-acid--CoA ligase
BW23_RS14555	lysophospholipase
BW23_RS14560	AraC family transcriptional regulator
BW23_RS14565	histidine kinase
BW23_RS14570	DNA-binding response regulator
BW23_RS14575	hypothetical protein
BW23_RS14580	glutathione S-transferase
BW23_RS14585	transcriptional regulator
BW23_RS14590	MFS transporter
BW23_RS14595	LysR family transcriptional regulator
BW23_RS14600	acyl-CoA dehydrogenase
BW23_RS14605	acyl-CoA dehydrogenase
BW23_RS14610	CoA transferase
BW23_RS14615	CoA ester lyase
BW23_RS14620	thiamine biosynthesis protein ThiJ
BW23_RS14625	AraC family transcriptional regulator
BW23_RS14630	sensor domain-containing diguanylate cyclase
BW23_RS14635	membrane protein
BW23_RS14640	MerR family transcriptional regulator
BW23_RS14645	hypothetical protein
BW23_RS14650	hypothetical protein
BW23_RS14655	D-xylose ABC transporter permease
BW23_RS14660	D-xylose ABC transporter ATP-binding protein
BW23_RS14665	D-xylose ABC transporter substrate-binding
BW23_RS14670	xylulokinase
BW23_RS14675	xylose isomerase
BW23_RS14680	XylR family transcriptional regulator
BW23_RS14685	galactose mutarotase
BW23_RS14690	hypothetical protein
BW23_RS14695	hypothetical protein
BW23_RS14700	sugar ABC transporter permease
BW23_RS14705	sugar ABC transporter ATP-binding protein
BW23_RS14710	LacI family transcriptional regulator
BW23_RS14715	NmrA family transcriptional regulator
BW23_RS14720	DNA-binding protein
BW23_RS14725	pyridine nucleotide transhydrogenase
BW23_RS14730	NAD(P) transhydrogenase subunit alpha
BW23_RS14735	peptide-methionine (R)-S-oxide reductase
BW23_RS14740	cytochrome C biogenesis protein DipZ
BW23_RS14745	peptide-methionine (S)-S-oxide reductase
BW23_RS14750	ferredoxin
BW23_RS14755	cytidine deaminase
BW23_RS14760	thymidine phosphorylase
BW23_RS14765	deoxyribose-phosphate aldolase
BW23_RS14770	nucleoside transporter
BW23_RS14775	purine nucleoside permease
BW23_RS14780	nucleoside-specific channel-forming protein Tsx
BW23_RS14785	dihydropyrimidinase
BW23_RS14790	nitrate reductase
BW23_RS14795	dihydropyrimidine dehydrogenase subunit B
BW23_RS14800	dihydropyrimidine dehydrogenase
BW23_RS14805	Zn-dependent hydrolase
BW23_RS14810	TetR family transcriptional regulator
BW23_RS14815	5S ribosomal RNA
BW23_RS14820	23S ribosomal RNA
BW23_RS14825	tRNA-Ala
BW23_RS14830	tRNA-Ile
BW23_RS14835	16S ribosomal RNA
BW23_RS14840	hypothetical protein
BW23_RS14845	polyketide synthase
BW23_RS14850	SET domain containing protein
BW23_RS14855	peptide synthase
BW23_RS14860	aspartate aminotransferase family protein
BW23_RS14865	gamma-aminobutyraldehyde dehydrogenase
BW23_RS14870	polyketide synthase
BW23_RS14875	ketol-acid reductoisomerase
BW23_RS14880	hypothetical protein
BW23_RS14885	diaminopimelate decarboxylase
BW23_RS14890	fatty acid--CoA ligase
BW23_RS14895	hypothetical protein
BW23_RS14900	malonyl CoA-acyl carrier protein transacylase
BW23_RS14905	AMP-binding protein
BW23_RS14910	transporter
BW23_RS14915	hypothetical protein
BW23_RS14920	phosphohydrolase
BW23_RS14925	chromosome segregation protein SMC
BW23_RS14930	metallophosphoesterase
BW23_RS14935	hypothetical protein
BW23_RS14940	hypothetical protein
BW23_RS14945	hypothetical protein
BW23_RS14950	alpha/beta hydrolase
BW23_RS14955	ATP synthase subunit beta
BW23_RS14960	hypothetical protein
BW23_RS14965	antitoxin
BW23_RS14970	purine-nucleoside phosphorylase
BW23_RS14975	carboxymethylenebutenolidase
BW23_RS14980	LysR family transcriptional regulator
BW23_RS14985	adenylosuccinate synthase
